# Supplementary material for: Regeneration of tree species after 11 years of canopy gap creation and deer exclusion in a warm temperate broad-leaved forest over-browsed by sika deer
Source: PeerJ. 2022 Nov 1;10:e14210. doi: 10.7717/peerj.14210 (PMC9635360; doi:10.7717/peerj.14210)
Supplement: Supplemental Information 7 — The vegetation cover (%) of each plant species was assessed within 5-by-5 meter plots for each treatment group in 2019. Plants with cover less than 1% was recorded as ’+’ and assigned a value of 0.1 during statistical analyses. [file peerj-10-14210-s007.xlsx]

## Sheet: Tree species
Species Name	Form		Study site and Treatment
			Ctrl						Treatment E						Treatment G						Treatment EG
		Non-palatable (x)	KBS		HRT		HNK		KBS		HRT		HNK		KBS		HRT		HNK		KBS		HRT		HNK
Evergreen species
Abies firma	Tree	x	+				+	+				+	+	+	+		2	2	2	4			+	+	2	1
Acacia mearnsii	Tree	x																			6
Acer mono	Tree																							2
Camellia japonica	Tree				8						20	8	10										2	4	+	8
Castanopsis sieboldii	Tree			45	45		1	60	45	95	2	35	25													16
Cinnamomum camphora	Tree																				+		+
Cinnamomum tenuifolium	Tree		40	10	1		20		+	5	+	2	5	8				8				+	6	1		8
Cleyera japonica	Tree						4	6				+		20									11			8
Cryptomeria japonica	Tree											30					+	+	+	+	+	+	+
Daphniphyllum teijsmannii	Tree			4					3	5									+		1
Dendropanax trifidus	Tree										20	2	+									4	3	2	+
Eurya japonica	Tree		7	10	20	20	10	40	10	15	14	7	5	5	1	+	+	+	2	1	6	8	18	8	40	20
Ilex integra	Tree			15	5			5																1
Illicium anisatum	Tree	x																	4							5
Machilus thunbergii	Tree						7				18
Neolitsea sericea	Tree	x	+	+				+	+		+			+	5	12				+	5				+
Osmanthus heterophyllus	Tree	x	1	+					+	+	2				30			+								1
Quercus acuta	Tree		30	1		70	50	2	+	+	60	8	40	75									3	3	9	8
Quercus glauca	Tree		+		+	3							25								20	46
Quercus myrsinifolia	Tree																+
Quercus salicina	Tree				15	20										3					5
Quercus serrata	Tree																				2
Deciduous species
Albizia julibrissin	Tree		+															+			+		1	+
Aralia elata	Tree														+		+		+	+	2
Cerasus jamasakura	Tree																						1		4
Clerodendrum trichotomum	Tree																					+		+	+
Cornus macrophylla	Tree																+						+
Diospyros japonica	Tree										6													1
Euscaphis japonica	Tree																						6	2
Ficus erecta	Tree			+								+									+
Kalopanax septemlobus	Tree									+											1	1			1	2
Lindera umbellata	Tree							+	+			+					+	+			+		+	2	+	4
Lithocarpus edulis	Tree																				1
Litsea coreana	Tree																				+
Magnolia hypoleuca	Tree																						3		+	7
Mallotus japonicus	Tree		+			+			+	1					+		+		+		4		+	+	3
Melia azedarach	Tree		+	+					+
Myrica rubra	Tree																					+
Myrsine seguinii	Tree			4																	2
Padus buergeriana	Tree								+																1
Pinus densiflora	Tree	x															30	12					+
Pinus taeda	Tree	x							30
Podocarpus macrophyllus	Tree	x	+	1					+												1
Prunus sp.	Tree				8																5
Rhus javanica	Tree																+	+	+		5	4	1	18
Stachyurus praecox	Tree																		+		8	2	+	4	4	14
Styrax japonica	Tree			8					+	+					+	6			+	+	2			+		1
Swida controversa	Tree																								8
Symplocos prunifolia	Tree	x																	+
Toxicodendron trichocarpum	Tree																	+
Zanthoxylum ailanthoides	Tree							+								8	+	+			6	4	4	6	2	5
