# Supplementary material for: Regeneration of tree species after 11 years of canopy gap creation and deer exclusion in a warm temperate broad-leaved forest over-browsed by sika deer
Source: PeerJ. 2022 Nov 1;10:e14210. doi: 10.7717/peerj.14210 (PMC9635360; doi:10.7717/peerj.14210)
Supplement: Supplemental Information 8 [file peerj-10-14210-s008.csv]

subplot	Treatment	location	plot	Quercusacuta	Abiesfirma	Euryajaponica	Castanopsissieboldii	Cinnamomumtenuifolium	Neolitseasericea
AB1	Ctrl	KBS	1	0	0	0.6	0	0	0
AB4	Ctrl	KBS	1	0	0	0	0	0	0.04
BB1	Ctrl	HNK	3	0	0	2.2	0	0	0
BB4	Ctrl	HNK	3	0	0	0	0	0	0
CB2	Ctrl	HRT	5	0	0	0.2	0	0	0
CB3	Ctrl	HRT	5	0	0	0.6	0	0	0
AB2	E	KBS	1	0.04	0	0.04	1.28	0.2	0.04
AB3	E	KBS	1	0	0	0.16	0.2	0.04	0.2
BB2	E	HNK	3	1.32	0	0	0	0.16	0
BB3	E	HNK	3	0.8	0	0	0	0.2	0.6
CB1	E	HRT	5	0	0	0	0	0	0
CB4	E	HRT	5	0	0	0	0.6	0.2	0
AA1	EG	KBS	2	0.05	0	1.15	0.13	0.01	0.09
AA2	EG	KBS	2	0	0	2.32	0.26	0.03	0.03
BA2	EG	HNK	4	2.05	1.04	7.7	0.31	0.08	0.04
BA3	EG	HNK	4	0.74	0.8	10.1	0.4	0.08	0.04
CA1	EG	HRT	6	0.55	0.2	6.88	0	0.24	0.01
CA4	EG	HRT	6	1.38	0	3.45	0.02	0.17	0.01
AA3	G	KBS	2	0	0.2	1.6	0	0	0.68
AA4	G	KBS	2	0	0	0	0	0	0.16
BA1	G	HNK	4	0	0.8	2.4	0	0.01	0.09
BA4	G	HNK	4	0	2.6	4.6	0	0	0.08
CA2	G	HRT	6	0	0.08	2.2	0	0	0
CA3	G	HRT	6	0	0.24	0	0	0	0.05
