# Supplementary material for: Regeneration of tree species after 11 years of canopy gap creation and deer exclusion in a warm temperate broad-leaved forest over-browsed by sika deer
Source: PeerJ. 2022 Nov 1;10:e14210. doi: 10.7717/peerj.14210 (PMC9635360; doi:10.7717/peerj.14210)
Supplement: Supplemental Information 9 [file peerj-10-14210-s009.csv]

subplot	location	plot	Deer	Treatment	Treespeciescount
AB1	KBS	1	1	Ctrl	11
AB4	KBS	1	1	Ctrl	13
BB1	HNK	3	1	Ctrl	7
BB4	HNK	3	1	Ctrl	9
CB2	HRT	5	1	Ctrl	8
CB3	HRT	5	1	Ctrl	5
AB2	KBS	1	0	E	14
AB3	KBS	1	0	E	9
BB2	HNK	3	0	E	8
BB3	HNK	3	0	E	6
CB1	HRT	5	0	E	10
CB4	HRT	5	0	E	11
AA3	KBS	2	1	G	7
AA4	KBS	2	1	G	5
BA1	HNK	4	1	G	12
BA4	HNK	4	1	G	6
CA2	HRT	6	1	G	11
CA3	HRT	6	1	G	11
AA1	KBS	2	0	EG	24
AA2	KBS	2	0	EG	11
BA2	HNK	4	0	EG	16
BA3	HNK	4	0	EG	15
CA1	HRT	6	0	EG	20
CA4	HRT	6	0	EG	18
