# Supplementary material for: Regeneration of tree species after 11 years of canopy gap creation and deer exclusion in a warm temperate broad-leaved forest over-browsed by sika deer
Source: PeerJ. 2022 Nov 1;10:e14210. doi: 10.7717/peerj.14210 (PMC9635360; doi:10.7717/peerj.14210)
Supplement: Supplemental Information 10 — The above data is the sum of plant form cover expressed as percentage ratio within the 5 m vegetation survey quadrat of each study plot. A high overlap in plant cover results in values exceeding 1 which have been expressed as 0.999 for statistcal analysis (beta regression). [file peerj-10-14210-s010.csv]

subplot	location	plot	Deer	Treatment	Fern	Grass	Herb	Shrub	Vine	non-treecover	Treecover.raw	Treecover.adj	evergreentree.raw	palatabletree.raw	evergreentree	palatabletree
AB1	KBS	1	1	Ctrl	0	0.001	0.001	0.043	0.004	0.049	0.787	0.787	0.783	0.774	0.783	0.774
AB4	KBS	1	1	Ctrl	0.002	0	0.001	0.063	0.014	0.08	0.984	0.984	0.852	0.972	0.852	0.972
BB1	HNK	3	1	Ctrl	0.01	0	0.003	0.001	0.001	0.015	0.921	0.921	0.921	0.92	0.921	0.92
BB4	HNK	3	1	Ctrl	0.002	0.001	0.003	0.004	0.002	0.012	1.134	0.999	1.132	1.132	0.999	0.999
CB2	HRT	5	1	Ctrl	0.012	0.002	0.003	0.002	0.021	0.04	1.021	0.999	0.941	1.021	0.941	0.999
CB3	HRT	5	1	Ctrl	0.002	0	0	0	0.01	0.012	1.131	0.999	1.13	1.131	0.999	0.999
AB2	KBS	1	0	E	0.001	0.002	0.001	0.075	0.008	0.087	0.89	0.89	0.584	0.587	0.584	0.587
AB3	KBS	1	0	E	0.001	0	0	0.012	0.005	0.018	1.214	0.999	1.202	1.213	0.999	0.999
BB2	HNK	3	0	E	0.003	0	0.011	0.03	0.012	0.056	1.102	0.999	1.102	1.101	0.999	0.999
BB3	HNK	3	0	E	0.05	0	0.001	0	0.303	0.354	1.082	0.999	1.082	1.08	0.999	0.999
CB1	HRT	5	0	E	0.01	0	0.004	0	0.002	0.016	1.422	0.999	1.362	1.401	0.999	0.999
CB4	HRT	5	0	E	0.022	0.003	0.003	0.004	0.006	0.038	0.924	0.924	0.922	0.923	0.922	0.923
AA3	KBS	2	1	G	0.013	0.111	0.004	0.162	0.008	0.298	0.364	0.364	0.361	0.013	0.361	0.013
AA4	KBS	2	1	G	0.015	0.351	0.003	0.234	0.034	0.637	0.291	0.291	0.151	0.171	0.151	0.171
BA1	HNK	4	1	G	0.004	0.032	0.006	0.164	0.006	0.212	0.089	0.089	0.083	0.028	0.083	0.028
BA4	HNK	4	1	G	0.002	0.701	0.006	0.154	0.003	0.866	0.054	0.054	0.052	0.013	0.052	0.013
CA2	HRT	6	1	G	0.001	0.011	0.005	0.301	0.001	0.319	0.329	0.329	0.023	0.009	0.023	0.009
CA3	HRT	6	1	G	0.004	0.05	0.005	0.256	0.001	0.316	0.228	0.228	0.103	0.087	0.103	0.087
AA1	KBS	2	0	EG	0.011	0.161	0.002	0.122	0.009	0.305	0.826	0.826	0.452	0.706	0.452	0.706
AA2	KBS	2	0	EG	0.001	0.15	0.021	0.054	0.005	0.231	0.694	0.694	0.582	0.694	0.582	0.694
BA2	HNK	4	0	EG	0.021	0.002	0.02	0.112	0.093	0.248	0.746	0.746	0.513	0.725	0.513	0.725
BA3	HNK	4	0	EG	0.001	0.001	0.002	0.041	0.074	0.119	1.08	0.999	0.75	1.01	0.75	0.999
CA1	HRT	6	0	EG	0.003	0.022	0.001	0.032	0.006	0.064	0.598	0.598	0.433	0.596	0.433	0.596
CA4	HRT	6	0	EG	0.1	0.201	0.033	0.143	0.076	0.553	0.545	0.545	0.211	0.544	0.211	0.544
##All data expressed as percentage ratiowithin the 5m x 5m vegetation plots
##The raw data "evergreentree.raw" and "palatabletree.raw" refers to the sum of individual tree species within each subplot
##Data exceeding a value of 1 was converted to 0.999 for beta regression
