# Supplementary material for: Regeneration of tree species after 11 years of canopy gap creation and deer exclusion in a warm temperate broad-leaved forest over-browsed by sika deer
Source: PeerJ. 2022 Nov 1;10:e14210. doi: 10.7717/peerj.14210 (PMC9635360; doi:10.7717/peerj.14210)
Supplement: Supplemental Information 15 [file peerj-10-14210-s015.r]

##Supplementary file 15_Comparison of total sapling density (n) among treatment groups per species (Figure 4)

##load data from "sapling density per plot" file (Supplementary file 8)

##Non-parametric test
library(dunn.test)

##Quercusacuta
dunn.test(sapling_density_data_per_plot$Quercusacuta,sapling_density_data_per_plot$Treatment,method = "bonferroni")

##Abies firma
dunn.test(sapling_density_data_per_plot$Abiesfirma,sapling_density_data_per_plot$Treatment,method = "bonferroni")

##Cinnamomum tenuifolium
dunn.test(sapling_density_data_per_plot$Cinnamomumtenuifolium,sapling_density_data_per_plot$Treatment,method = "bonferroni")

##Neolitsea sericea
dunn.test(sapling_density_data_per_plot$Cinnamomumtenuifolium,sapling_density_data_per_plot$Treatment,method = "bonferroni")

##Castanopsis sieboldii
dunn.test(sapling_density_data_per_plot$Castanopsissieboldii,sapling_density_data_per_plot$Treatment,method = "bonferroni")

##Eurya japonica
dunn.test(sapling_density_data_per_plot$Euryajaponica,sapling_density_data_per_plot$Treatment,method = "bonferroni")
